# Supplementary material for: Nutritional Evaluation of Quinoa Genetic Resources Growing in the Climatic Conditions of Central Europe
Source: Foods. 2023 Mar 28;12(7):1440. doi: 10.3390/foods12071440 (PMC10093933; doi:10.3390/foods12071440)
Supplement: Supplementary file 1 [file foods-12-01440-s001.zip › Table S2.xlsx]

## Sheet: Mean_sd_2018
No.	Evidence number	Genotype name	Species	Plant height (cm)	Inflorescence lenght (cm)	Weight of 1000 seeds	Crude protein (% dw)	AA * (μmol TE/g dw)	TPC * (GAE g/kg dw)	Sum PHE (ug/g dw)	Flavanols			Phenolic acids							Flavonols						Flavons							Flavanons	Flavans	Hydroxybenzaldehyde	Methoxybenzenes	Anthraquinone
											Epicatechin (ug/g dw)	Miquelianin (ug/g dw)	Taxifolin (ug/g dw)	2-OH-cinnamic acid (ug/g dw)	Caffeic acid (ug/g dw)	Chlorogenic acid (ug/g dw)	Gallic acid (ug/g dw)	Neochlorogenic acid (ug/g dw)	p-coumaric acid (ug/g dw)	Salicylic acid (ug/g dw)	Isoquercetin (ug/g dw )	Kaempferol (ug/g dw)	Mauritianin (ug/g dw)	Quercetin (ug/g dw)	Quercitrin (ug/g dw)	Rutin (ug/g dw)	Apigenin (ug/g dw)	Homoorientin (ug/g dw)	Isorhamnetin (ug/g dw)	Isovitexin (ug/g dw)	Luteolin (ug/g dw)	Orientin (ug/g dw)	Vitexin (ug/g dw)	Naringenin (ug/g dw)	Pinocembrin (ug/g dw)	4-OH-Benzaldehyde (ug/g dw)	N-feruloyloctopamine (ug/g dw)	Emodin
1	Ames13747	Apelawa A	Chenopodium quinoa Willd.	109.67±5.56	55.33±16.94	2.14	17±0.01	1.81±0.08	21.3±0.31	75.04±10.86	0±0	4.1±0.34	0.07±0.01	0±0	0.2±0.01	0±0	0.01±0	0±0	1.54±0	1.33±0.09	2.24±0.15	0.06±0	58.86±6.42	2.13±0.04	0±0	3.06±0.13	0±0	0±0	0.25±0.02	0±0	0±0	0±0	0±0	0.06±0	0.02±0	0.39±0.03	0.73±0.06	0±0
2	Ames13747	Apelawa A1	Chenopodium quinoa Willd.	122.67±13.22	63.67±17.78	1.67	17.9±0.1	2.27±0.11	26.62±0.81	184.25±29.83	0±0	5.31±0.14	0±0	0±0	0.21±0	0.25±0	0.02±0	0±0	3.27±0.22	1.96±0.06	2.71±0.06	0±0	161.36±10.55	1.4±0.06	0±0	5.58±0.38	0±0	0±0	0.18±0	0±0	0±0	0±0	0±0	0.05±0	0.02±0	0.98±0.12	0.94±0.02	0±0
3	Ames13747	Apelawa A2	Chenopodium quinoa Willd.	122.67±13.22	63.67±17.78	1.83	17.87±0.04	1.59±0	24.33±0.05	162.38±26.31	0±0	6.68±0.63	0±0	0±0	0.26±0.01	0±0	0.01±0	0±0	3.12±0.12	0.75±0.04	3.68±0.21	0.02±0	142.29±21	0.45±0.03	0±0	3.46±0.18	0±0	0±0	0.04±0	0±0	0±0	0±0	0±0	0.04±0	0.02±0	0.78±0.09	0.79±0.07	0±0
4	Ames13747	Apelawa B1	Chenopodium quinoa Willd.	113.67±13.77	38±21.21	1.77	n.d.	n.d.	n.d.	n.d.	n.d.	n.d.	n.d.	n.d.	n.d.	n.d.	n.d.	n.d.	n.d.	n.d.	n.d.	n.d.	n.d.	n.d.	n.d.	n.d.	n.d.	n.d.	n.d.	n.d.	n.d.	n.d.	n.d.	n.d.	n.d.	n.d.	n.d.	n.d.
5	Ames13747	Apelawa B2	Chenopodium quinoa Willd.	113.67±13.77	38±21.21	1.71	17.41±0.06	1.98±0.01	29.52±0.21	243.45±35.52	0±0	20.75±1.41	0.01±0	0.01±0	0.43±0.02	0±0	0.03±0	0±0	4.12±0.18	2.69±0.01	8.64±0.57	0±0	191.92±1.31	2.29±0.08	0±0	8.84±0.3	0±0	0±0	0.22±0	0±0	0±0	0±0	0±0	0.04±0	0.04±0	1.24±0.04	2.05±0.1	0.13±0.01
6	PI 634918	Baer A	Chenopodium quinoa Willd.	125.67±2.49	60±21.12	1.88	17.52±0.02	2.62±0.03	27.92±1.2	228.37±35.89	0±0	12.31±0.06	0±0	0±0	0.37±0.03	0±0	0±0	0±0	0.92±0	1.17±0.11	6.55±0.16	0.06±0	193.98±18.21	2.16±0.02	0±0	9.59±0.04	0±0	0±0	0.22±0.01	0±0	0±0	0±0	0±0	0±0	0.04±0	0.63±0.06	0.36±0.02	0±0
7	PI 634918	Baer B	Chenopodium quinoa Willd.	125.67±2.49	60±21.12	1.61	18.35±0.11	1.8±0.02	31.66±0.91	159.92±25.68	0±0	6.26±0.16	0±0	0±0	0.63±0.01	0±0	0.09±0.01	0±0	0.79±0.05	1.35±0.03	3.1±0.06	0±0	138.9±3.9	0.4±0	0±0	4.14±0.15	0±0	0±0	0.13±0.01	0±0	0±0	0±0	0±0	0.08±0	0.11±0.01	0.49±0.01	3.44±0.08	0±0
8	PI 634918	Baer C	Chenopodium quinoa Willd.	125.67±2.49	60±21.12	1.71	19.24±0.11	1.44±0.08	24.52±1.08	159.73±26.39	0±0	7.67±0.61	0±0	0±0	0.23±0	0±0	0±0	0±0	0.81±0.01	2.34±0.01	1.17±0.06	0.08±0.01	142.61±1.46	2.01±0.08	0±0	1.18±0.06	0±0	0±0	0.35±0.02	0±0	0±0	0±0	0±0	0.01±0	0.03±0	0.55±0.04	0.69±0.03	0±0
9	PI 634918	Baer D	Chenopodium quinoa Willd.	125.67±2.49	60±21.12	1.72	n.d.	n.d.	n.d.	0±0	n.d.	n.d.	n.d.	n.d.	n.d.	n.d.	n.d.	n.d.	n.d.	n.d.	n.d.	n.d.	n.d.	n.d.	n.d.	n.d.	n.d.	n.d.	n.d.	n.d.	n.d.	n.d.	n.d.	n.d.	n.d.	n.d.	n.d.	n.d.
10		Braunschweig A	Chenopodium quinoa Willd.	122.67±13.12	54±9.42	1.51	19.2±0.06	2.43±0.05	33.92±0.26	229.47±33.09	0±0	16.06±0.31	0±0	0±0	0.36±0.01	0±0	0±0	0±0	3.31±0.17	1.95±0.12	16.77±0.49	0±0	178.61±13.81	0.23±0.01	0±0	9.29±0.24	0±0	0±0	0.05±0	0±0	0±0	0±0	0±0	0.02±0	0.02±0	1.67±0.01	1.14±0.05	0±0
11		Braunschweig B	Chenopodium quinoa Willd.	122.67±13.12	54±9.42	1.79	18.71±0.17	1.71±0	28.22±0.21	150.98±23.42	0±0	6.84±0.73	0±0	0±0	0.23±0.02	0±0	0.01±0	0±0	1.4±0.03	0.87±0.03	5.85±0.14	0±0	126.68±9.23	0.23±0.02	0±0	5.93±0.1	0±0	0±0	0.06±0	0±0	0±0	0±0	0±0	0.04±0	0.04±0	0.9±0.01	1.91±0.03	0±0
12		Cahuil A	Chenopodium quinoa Willd.	99±4.32	39.33±6.18	2.43	16.19±0.52	0.28±0.03	16.88±0.05	185.33±31.81	0±0	2.67±0.2	0±0	0±0	0.33±0.03	0.01±0	0.02±0	0±0	2.84±0	2.42±0.13	1.93±0.03	0.16±0.01	171.83±8.78	0.22±0.01	0±0	1.07±0.03	0±0	0±0	0±0	0±0	0±0	0±0	0±0	0.21±0.01	0.01±0	1.03±0.11	0.57±0	0.01±0
13		Cahuil B	Chenopodium quinoa Willd.	99±4.32	39.33±6.18	2.74	17.55±0.2	0.56±0.03	22.15±1.1	252.89±43.93	0±0	4.15±0.44	0±0	0±0	0.3±0.01	0.06±0	0.02±0	0±0	3.87±0.04	1.73±0.04	2.38±0.19	0.1±0.01	237.23±15.45	0.49±0.02	0±0	1.13±0.03	0±0	0±0	0.03±0	0±0	0±0	0±0	0±0	0.16±0	0.02±0	0.76±0.02	0.46±0	0±0
14	IS 16/17-134	Cohamamba A	Chenopodium quinoa Willd.	138.33±13.07	65±31.06	1.95	15.89±0.24	1.61±0.14	24.61±0.31	299.16±50.22	0±0	9.52±0.51	0±0	0±0	0.35±0.01	0±0	0±0	0±0	2.08±0.01	0.45±0.01	6.89±0.32	0.04±0	271.36±16.45	0.13±0.01	0±0	6.23±0.14	0±0	0±0	0±0	0±0	0±0	0±0	0±0	0.03±0	0.01±0	1.04±0.03	1.03±0.03	0±0
15	IS 16/17-134	Cohamamba B	Chenopodium quinoa Willd.	138.33±13.07	65±31.06	2.47	16.61±0.01	1.29±0.1	23.26±0.41	336.31±56.54	0±0	6.24±0.47	0±0	0±0	0.47±0.01	0±0	0.01±0	0±0	9.72±0.37	0.88±0.06	7.53±0.57	0.02±0	305.52±4.87	0.05±0	0±0	3.93±0.02	0±0	0±0	0±0	0±0	0±0	0±0	0±0	0.03±0	0±0	1.36±0.16	0.55±0.02	0±0
16	Ames13748	Copacabana A	Chenopodium quinoa Willd.	129±11.78	70.33±25.33	2.22	17.45±0.1	2.5±0.06	27.39±1.5	136.41±18.49	0±0	12.44±0.57	0.02±0	0±0	0.21±0	0±0	0.03±0	0±0	5.49±0.25	0.53±0.03	4.78±0.28	0.07±0.01	99.85±2.31	6.48±0.21	0±0	4.49±0.27	0±0	0±0	0.72±0.03	0±0	0±0	0±0	0±0	0.03±0	0±0	0.32±0.01	0.94±0.05	0±0
17		Dave 407B	Chenopodium quinoa Willd.	133±7.87	45.67±21	2.11	17.77±0.16	2.21±0.02	31.77±2.76	162.02±24.03	0±0	4.12±0.15	0.01±0	0±0	0.26±0	0.89±0.05	0.02±0	0.15±0.01	1.45±0.15	4.43±0.25	5.31±0.28	0.05±0	129.95±16.73	1.78±0.01	0±0	12.16±0.04	0±0	0±0	0.2±0.02	0±0	0±0	0±0	0±0	0.14±0.01	0.05±0	0.38±0	0.67±0.09	0±0
18	PI 634920	Faro	Chenopodium quinoa Willd.	118.67±17.15	56.67±9.74	1.32	18.77±0.04	2.41±0.09	30.45±0.1	276.84±41.19	0±0	19.81±1.61	0±0	0±0	0.37±0.03	0.01±0	0±0	0±0	2.76±0.13	0.9±0.05	12.27±0.22	0±0	222.56±14.13	0.73±0.07	0±0	12.28±0.58	0±0	0±0	0.1±0	0±0	0±0	0±0	0±0	0.02±0	0.01±0	1.52±0.1	3.51±0.05	0±0
19	IS 16/17-133	IS 16/17-133	Chenopodium quinoa Willd.	123.33±6.55	49.33±13.91	1.45	18.23±0.45	1.94±0.06	28.34±0.26	248.07±39.98	0±0	9.92±0.72	0±0	0±0	0.37±0	0±0	0±0	0±0	1.63±0.08	0.53±0.02	8.03±0.15	0±0	216.16±9.92	0.31±0.02	0±0	6.38±0.34	0±0	0±0	0.08±0	0±0	0±0	0±0	0±0	0.05±0	0.01±0	1.66±0.05	2.94±0.21	0±0
20	Ames13743	Isluga A	Chenopodium quinoa Willd.	132±16.97	68±9.2	1.93	17.8±0.03	1.5±0.03	26.38±0.16	132.72±23.09	0±0	1.22±0.05	0±0	0±0	0.16±0	0±0	0.01±0	0±0	1.18±0.03	1.25±0.06	1.38±0.08	0.34±0.02	124.71±1.69	0.23±0.01	0±0	0.88±0.03	0±0	0±0	0.09±0	0±0	0±0	0±0	0±0	0.05±0	0.02±0	0.51±0.02	0.7±0.09	0±0
21	Ames13743	Isluga C	Chenopodium quinoa Willd.	132±16.97	68±9.2	2.11	18.44±0.25	1.77±0.06	22.77±0.68	94.09±15.94	0±0	1.31±0.14	0±0	0±0	0.19±0	0±0	0.02±0	0±0	1.35±0.07	0.66±0.01	1.48±0.04	0±0	86.15±9.17	0.28±0.01	0±0	1.54±0.06	0±0	0±0	0.05±0	0±0	0±0	0±0	0±0	0.03±0	0.05±0	0.58±0.02	0.42±0.05	0±0
22		Kcoito A	Chenopodium quinoa Willd.	127.33±37.01	76.67±24.14	1.73	17.67±0.11	4.32±0	38.93±0.91	45.38±6.08	0±0	2.51±0.12	0±0	0±0	0.14±0.01	0±0	0±0	0±0	0.65±0.03	3.43±0.27	0.73±0.06	0.02±0	32.87±1.15	0.75±0.01	0±0	2.67±0.12	0±0	0±0	0.06±0.01	0±0	0±0	0±0	0±0	0.02±0	0.01±0	0.21±0.01	1.3±0.04	0±0
23		Mint Vanilla	Chenopodium quinoa Willd.	167.67±3.68	53.33±30.88	1.96	17.04±0	2.05±0.02	25.42±0.35	135.53±18.9	0±0	9.32±0.41	0±0	0±0	0.26±0	1.31±0	0.01±0	0.35±0.03	1.14±0.03	1.47±0.05	9.08±0.72	0±0	102.06±9.94	0.63±0.02	0±0	8.35±0.24	0±0	0±0	0.04±0	0±0	0±0	0±0	0±0	0.27±0.02	0.01±0	0.64±0	0.59±0.01	0±0
24		Pasankalla	Chenopodium quinoa Willd.	128±10.61	42.67±6.94	1.42	18.62±0.01	2.66±0.05	31.72±0.26	395.26±59.71	0±0	31.94±0.84	0±0	0±0	0.46±0.03	0.06±0	0±0	0±0	2.19±0.1	1.04±0.04	22.52±1	0±0	322.07±2.77	0.25±0	0±0	11.62±0.5	0±0	0±0	0.04±0	0±0	0±0	0±0	0±0	0.1±0.01	0.01±0	1.01±0.02	1.94±0.26	0±0
25	PI 433232	PI 433232	Chenopodium quinoa Willd.	115.67±22.17	60.67±6.65	1.53	17.64±0.07	3.2±0.03	34.67±2.22	350.6±51.55	0±0	25.23±0.96	0±0	0±0	0.35±0.01	0.02±0	0±0	0±0	5.41±0.28	2.14±0.02	23.07±0.9	0±0	278.31±8.14	0.97±0.04	0±0	12.15±0.55	0±0	0±0	0.15±0.01	0±0	0±0	0±0	0±0	0.01±0	0±0	2.07±0.06	0.73±0.08	0±0
26	PI 634919	Pichaman	Chenopodium quinoa Willd.	145.33±10.14	59.67±13.27	1.59	15.83±0.06	2.56±0.01	29.79±0.57	247.28±32.67	0±0	30.5±0.34	0±0	0±0	0.34±0.02	0±0	0±0	0±0	2.12±0.07	1.05±0.02	23.78±0.98	0±0	174.44±5.68	0.71±0.04	0±0	11.33±0.11	0±0	0±0	0.07±0	0±0	0±0	0±0	0±0	0.01±0	0.03±0	2.28±0	0.61±0.06	0±0
27	PI 584524	QQ056	Chenopodium quinoa Willd.	143.33±17.56	70±8.98	1.17	16.17±0.1	2.51±0.17	33.1±1.42	333.26±40.63	0±0	33.86±1.1	0.01±0	0±0	0.44±0.02	0±0	0±0	0±0	4.63±0.08	3.14±0.13	53.99±3.51	0±0	213.84±22.8	1.61±0.11	0±0	19.07±0.61	0±0	0±0	0.15±0.01	0±0	0±0	0±0	0±0	0.01±0	0±0	1.89±0.06	0.63±0.09	0±0
28	PI 614888	QQ061	Chenopodium quinoa Willd.	119.33±2.05	36.33±4.5	1.86	17.76±0.06	1.06±0.06	23.26±1.31	216.81±34.07	0±0	9.46±0.3	0±0	0±0	0.32±0.03	0±0	0±0	0±0	4.15±0.34	3.24±0.16	7.08±0.05	0±0	184.36±19.08	1.12±0	0±0	4.64±0.25	0±0	0±0	0.18±0.01	0±0	0±0	0±0	0±0	0±0	0.01±0	0.91±0.05	1.36±0.18	0±0
29	PI 614880	QQ065	Chenopodium quinoa Willd.	112.33±14.08	44.67±8.99	1.35	16.84±0	0.86±0	22.99±1.77	100.53±15.53	0.24±0.02	5.44±0.14	0.07±0.01	0±0	0.26±0	0±0	0±0	0±0	1.16±0.04	1.1±0.01	3.82±0.24	0±0	84.05±9.54	0.33±0.01	0±0	2.53±0.08	0±0	0±0	0.05±0	0±0	0±0	0±0	0±0	0.04±0	0±0	0.84±0.03	0.61±0.07	0±0
30	PI 614883	QQ101	Chenopodium quinoa Willd.	119.33±5.91	47.67±13.42	1.27	17.45±0.06	1.19±0	24.26±0.4	73.14±10.3	0±0	5.2±0.06	0±0	0±0	0.2±0	0±0	0.01±0	0±0	0.6±0.06	0.61±0.01	5.56±0.13	0.01±0	55.62±5.3	0.46±0.01	0±0	2.85±0.04	0±0	0±0	0.25±0	0±0	0±0	0±0	0±0	0.04±0	0.01±0	0.56±0.02	1.15±0.06	0±0
31	PI 614885	QQ57A	Chenopodium quinoa Willd.	146.67±23.8	99.67±40	1.63	16.01±0.04	2.37±0.08	28.75±0.85	120.67±17.28	0±0	9.92±0.21	0±0	0±0	0.44±0.01	0±0	0.03±0	0±0	0.98±0.09	0.55±0.05	8.91±0.41	0±0	93.17±9.06	0.17±0.01	0±0	3.7±0.07	0±0	0±0	0.03±0	0±0	0±0	0±0	0±0	0.01±0	0.06±0.01	0.82±0	1.89±0.14	0±0
32	PI 614885	QQ57B	Chenopodium quinoa Willd.	146.67±23.8	99.67±40	1.63	17.17±0.03	2.24±0.05	26.56±1.59	0±0	n.d.	n.d.	n.d.	n.d.	n.d.	n.d.	n.d.	n.d.	n.d.	n.d.	n.d.	n.d.	n.d.	n.d.	n.d.	n.d.	n.d.	n.d.	n.d.	n.d.	n.d.	n.d.	n.d.	n.d.	n.d.	n.d.	n.d.	n.d.
33	PI 614887	QQ63	Chenopodium quinoa Willd.	142.33±8.99	50.33±9.53	1.96	15.91±0.05	2.74±0.07	28.62±1.31	201.38±24.98	0±0	27.7±1.17	0±0	0±0	0.25±0.01	0±0	0±0	0±0	1.76±0.08	1.33±0.04	29.27±0.75	0±0	131.32±5.55	1.23±0.07	0±0	7.17±0.29	0±0	0±0	0.13±0.01	0±0	0±0	0±0	0±0	0.01±0	0.01±0	0.66±0.03	0.55±0.05	0±0
34	PI 614882	QQ67	Chenopodium quinoa Willd.	145.67±7.93	42.33±10.87	1.76	17.3±0.04	2.41±0.16	29.24±1.43	134.42±19.61	0±0	7.7±0.3	0±0	0±0	0.23±0.01	0±0	0.01±0	0±0	2.89±0.34	1.68±0.01	6.11±0.6	0±0	106.04±4.47	0.14±0.01	0±0	7.53±0.23	0±0	0±0	0.02±0	0±0	0±0	0±0	0±0	0.05±0	0.01±0	1.34±0.08	0.66±0.07	0±0
35	PI 614886	QQ74	Chenopodium quinoa Willd.	129.33±15.37	75.67±29.1	1.96	17.36±0.02	2.36±0.08	21.8±0.06	134.35±19.54	0±0	8.94±0.16	0.02±0	0±0	0.36±0.01	0±0	0.01±0	0±0	1.34±0.17	1.17±0.01	6.56±0.21	0.03±0	105.57±1.46	1.79±0.06	0±0	7.44±0.34	0±0	0±0	0.18±0.01	0±0	0±0	0±0	0±0	0.03±0	0.03±0	0.42±0	0.45±0.03	0±0
36	PI 614884	QQ87	Chenopodium quinoa Willd.	106.33±13.1	34.33±4.64	1.83	16.54±0.08	1.89±0.04	26.39±0.96	165.94±25.52	0±0	7.44±0.36	0±0	0±0	0.32±0.01	0±0	0.01±0	0±0	6.99±0.64	2.49±0.15	1.66±0.01	0.62±0.04	138.1±11.03	0.64±0.03	0±0	4.41±0.24	0±0	0±0	0.13±0	0±0	0±0	0±0	0±0	0.01±0	0.01±0	0.62±0.04	2.5±0.22	0±0
37		Red Head A	Chenopodium quinoa Willd.	140.67±7.59	35±5.66	1.9	18.15±0	1.83±0.1	23.23±0.62	0±0	n.d.	n.d.	n.d.	n.d.	n.d.	n.d.	n.d.	n.d.	n.d.	n.d.	n.d.	n.d.	n.d.	n.d.	n.d.	n.d.	n.d.	n.d.	n.d.	n.d.	n.d.	n.d.	n.d.	n.d.	n.d.	n.d.	n.d.	n.d.
38		Red Head B	Chenopodium quinoa Willd.	140.67±7.59	35±5.66	1.97	18.24±0.09	2.42±0.06	25.63±1.44	186.04±27.13	0±0	12.19±0.08	0±0	0±0	0.3±0.02	1.17±0.04	0±0	0.18±0.01	0.73±0.04	0.49±0	16.54±0.44	0±0	146.21±8.72	0.6±0.01	0±0	6.27±0.23	0±0	0±0	0.04±0	0±0	0±0	0±0	0±0	0.16±0.01	0.04±0	0.62±0.01	0.5±0.05	0±0
39		Tallin A	Chenopodium quinoa Willd.	122.67±15.41	58.33±17.56	1.72	17.64±0.09	1.68±0.02	22.28±0.21	90.99±14.32	0±0	3.4±0.15	0±0	0±0	0.45±0.02	0±0	0±0	0±0	1.13±0.06	0.83±0.01	3.16±0.18	0±0	77.48±5.67	0.12±0	0±0	2.65±0.16	0±0	0±0	0±0	0±0	0±0	0±0	0±0	0.05±0	0.02±0	0.69±0.05	1.01±0.1	0±0
40		Tallin B	Chenopodium quinoa Willd.	122.67±15.41	58.33±17.56	1.67	17.86±0.12	1.97±0.08	24.29±1.32	121.41±19.24	0±0	4.28±0.4	0±0	0±0	0.25±0.01	0±0	0.01±0	0±0	0.91±0.02	1.29±0.05	4.51±0.18	0±0	104.04±1.96	0.13±0.01	0±0	4.92±0.07	0±0	0±0	0±0	0±0	0±0	0±0	0±0	0.01±0	0.02±0	0.39±0.01	0.63±0.09	0±0
41	PI 634921	UDEC-2	Chenopodium quinoa Willd.	138.67±16.01	47±12.83	1.7	17.64±0.01	2.43±0.03	27.28±0.98	152±21.69	0±0	13.87±1.33	0.01±0	0±0	0.42±0.01	0.31±0	0±0	0±0	1.31±0.11	1.78±0.03	7.48±0.37	0±0	117.06±5.67	2.34±0.1	0±0	6.19±0.36	0±0	0±0	0.23±0.01	0±0	0±0	0±0	0±0	0.05±0	0.01±0	0.45±0.02	0.51±0.07	0±0
All values are expressed as µg/g dry weight. The phenolic compound levels are reported and expressed as mean ± standard deviation. AA - antioxidant activity; n.d. - not detected; dw - dry weight; PHE - phenols; TPC - total phenolic content

## Sheet: Mean_sd_2019
No.	Evidence number	Genotype name	Species	Plant height (cm)	Inflorescence lenght (cm)	Weight of 1000 seeds	Crude protein (% dw)	AA (μmol TE/g dw)	TPC (GAE g/kg dw)	Sum PHE (ug/g dw)	Flavanols			Phenolic acids							Flavonols						Flavons							Flavanons	Flavans	Hydroxybenzaldehyde	Methoxybenzenes	Anthraquinone
											Epicatechin (ug/g dw)	Miquelianin (ug/g dw)	Taxifolin (ug/g dw)	2-OH-cinnamic acid (ug/g dw)	Caffeic acid (ug/g dw)	Chlorogenic acid (ug/g dw)	Gallic acid (ug/g dw)	Neochlorogenic acid (ug/g dw)	p-coumaric acid (ug/g dw)	Salicylic acid (ug/g dw)	Isoquercetin (ug/g dw )	Kaempferol (ug/g dw)	Mauritianin (ug/g dw)	Quercetin (ug/g dw)	Quercitrin (ug/g dw)	Rutin (ug/g dw)	Apigenin (ug/g dw)	Homoorientin (ug/g dw)	Isorhamnetin (ug/g dw)	Isovitexin (ug/g dw)	Luteolin (ug/g dw)	Orientin (ug/g dw)	Vitexin (ug/g dw)	Naringenin (ug/g dw)	Pinocembrin (ug/g dw)	4-OH-Benzaldehyde (ug/g dw)	N-feruloyloctopamine (ug/g dw)	Emodin
1	Ames13747	Apelawa A	Chenopodium quinoa Willd.	108±15.3	50±20.61	1.73	18.05±0.02	2.57±0.09	22.15±1.38	184.75±28	0±0	4.5±0.05	0.02±0	0±0	0.31±0.01	0.97±0.06	0.01±0	0.04±0	2.27±0.15	6.82±0.67	3.42±0.35	0±0	151.55±12.22	1.31±0.14	0.02±0	10.78±0.93	0.01±0	0±0	0.16±0.02	0±0	0±0	0±0	0±0	0.12±0	0.06±0	1±0.08	1.39±0.13	0±0
2	Ames13747	Apelawa A1	Chenopodium quinoa Willd.	98.33±7.41	43.67±10.14	1.81	18.57±0.06	2±0.04	22.64±1.38	235.84±38.33	0±0	8.04±0.37	0.01±0	0±0	0.34±0.01	0±0	0.02±0	0±0	0.8±0.06	0.91±0.01	3.01±0.32	0±0	207.18±16	0.61±0.04	0±0	10.4±0.8	0±0	0±0	0.08±0	0±0	0±0	0±0	0±0	0.31±0.01	0.15±0.01	1.44±0.06	2.56±0.16	0±0
3	Ames13747	Apelawa A2	Chenopodium quinoa Willd.	98.67±6.24	37.67±6.13	1.42	17.79±0.04	2.09±0.05	21.55±1.76	251.25±41.42	0±0	8.4±0.98	0±0	0±0	0.26±0.01	0±0	0.01±0	0±0	0.66±0.03	1.4±0.13	5.04±0.48	0±0	223.93±15.66	0.85±0.06	0±0	6.13±0.54	0±0	0±0	0.03±0	0±0	0±0	0±0	0±0	0.26±0.01	0.22±0	1.49±0.05	2.55±0.36	0±0
4	Ames13747	Apelawa B1	Chenopodium quinoa Willd.	95.33±4.19	28.33±5.73	1.64	18.1±0.12	1.77±0	18.44±0.43	189.11±30.49	0±0	3.08±0.26	0±0	0.01±0	0.29±0.03	0.01±0	0±0	0±0	1.08±0.02	0.82±0.09	2.35±0.07	0±0	164.75±12.09	0.44±0.03	0±0	12.04±0.29	0±0	0±0	0.06±0	0±0	0±0	0±0	0±0	0.32±0.02	0.19±0	1.31±0.12	2.37±0.25	0.01±0
5	Ames13747	Apelawa B2	Chenopodium quinoa Willd.	110.33±12.28	32.67±8.99	1.74	18.36±0.07	2.05±0.06	21.93±1.16	232.02±38.58	0±0	3.84±0.12	0.03±0.01	0±0	0.36±0.02	0±0	0±0	0±0	0.86±0.06	0.89±0.05	2.49±0.12	0±0	208.38±16.47	0.44±0.01	0±0	11.95±0.32	0±0	0±0	0.05±0	0±0	0±0	0±0	0±0	0.29±0.01	0.16±0.01	1.14±0.03	1.13±0.03	0±0
6	PI 634918	Baer A	Chenopodium quinoa Willd.	100±11.22	42.33±12.28	1.42	19.84±0.41	2.85±0.12	24.26±0.17	134.39±21.51	0±0	2.91±0.18	0±0	0±0	0.27±0.02	0±0	0±0	0±0	0.44±0.03	0.79±0.02	4.69±0.31	0.09±0.01	116.3±14.45	0.32±0.02	0±0	6.44±0.14	0±0	0±0	0.01±0	0±0	0±0	0±0	0±0	0.13±0.01	0.4±0.03	1.27±0.03	0.33±0.03	0±0
7	PI 634918	Baer B	Chenopodium quinoa Willd.	106.33±18.7	37.67±11.9	1.47	18.45±0.29	2.04±0.12	26.48±1	118.85±19.82	0±0	1.78±0.14	0±0	0±0	0.32±0	0±0	0.02±0	0±0	0.59±0.07	0.72±0.02	1.74±0.08	0.02±0	107.14±2.39	0.24±0.01	0±0	4.05±0.24	0±0	0±0	0±0	0±0	0±0	0±0	0±0	0.15±0.01	0.45±0.03	1.04±0.05	0.6±0.06	0±0
8	PI 634918	Baer C	Chenopodium quinoa Willd.	112.33±11.59	41±8.98	1.47	20.01±0.17	1.79±0.14	20.8±0.17	82.71±14.12	0±0	0.55±0.03	0±0	0±0	0.18±0	0±0	0.01±0	0±0	0.43±0.02	0.59±0.02	0.33±0.02	0.1±0.01	76.28±1.88	0.23±0.01	0±0	2.53±0.26	0±0	0±0	0.02±0	0.01±0	0±0	0±0	0.02±0	0.09±0	0.33±0.01	0.71±0.05	0.3±0.02	0±0
9	PI 634918	Baer D	Chenopodium quinoa Willd.	90±12.03	39.33±14.34	1.56	19.18±0.33	3.71±0.14	24.58±0.56	154.63±22.5	0±0	12.67±0.38	0±0	0±0	0.38±0	0±0	0.07±0	0±0	0.7±0.03	0.83±0.05	6.49±0.24	0±0	121.4±6.79	1.17±0.07	0±0	9.2±0.18	0±0	0±0	0.14±0.01	0.02±0	0±0	0±0	0±0	0.1±0	0.36±0.03	0.76±0.05	0.34±0.02	0±0
10		Braunschweig A	Chenopodium quinoa Willd.	102±12.08	47±15.51	1.7	18.44±0.06	2.33±0.04	18.82±0.43	287.04±47.84	0±0	7.43±0.09	0.03±0	0±0	0.46±0.03	0±0	0±0	0±0	0.66±0.04	0.67±0.02	5.43±0.28	0.05±0	258.55±23.65	0.58±0.03	0±0	9.86±1.17	0±0	0±0	0.04±0	0±0	0±0	0±0	0±0	0.15±0.01	0.25±0.02	1.56±0.03	1.32±0.1	0±0
11		Braunschweig B	Chenopodium quinoa Willd.	102±12.08	47±15.51	1.7	18.51±0	2.23±0.02	15.62±1.07	201.38±33.77	0±0	2.75±0.06	0±0	0±0	0.22±0.02	0±0	0±0	0±0	0.32±0.02	0.58±0	3.43±0.17	0.09±0.01	182.42±12.2	0.22±0.01	0±0	9.19±0.36	0±0	0±0	0.01±0	0±0	0±0	0±0	0±0	0.29±0.02	0.22±0	0.89±0.02	0.74±0.02	0.02±0
12		Cahuil A	Chenopodium quinoa Willd.	94±18.18	39.33±18.37	1.85	16.8±0.15	1.55±0.03	14.91±0.22	141.47±24.01	0±0	1.85±0.05	0±0	0±0	0.13±0.01	0±0	0±0	0±0	0.88±0.09	0.57±0.05	2.11±0.08	0.04±0	129.69±5.27	0.14±0	0±0	4.64±0.45	0±0	0±0	0±0	0±0	0±0	0±0	0±0	0.15±0.01	0.07±0.01	0.94±0.02	0.23±0.03	0.03±0
13		Cahuil B	Chenopodium quinoa Willd.	103.33±2.49	35±4.55	1.87	16.48±0.07	1.03±0.01	17.18±0.81	387.74±68.33	0±0	2.04±0.09	0±0	0.01±0	0.2±0	0±0	0±0	0±0	1.42±0.09	1.38±0.08	1.99±0.04	0.08±0.01	368.8±27.4	0.16±0.01	0±0	9.04±0.33	0±0	0±0	0.02±0	0±0	0±0	0±0	0±0	0.27±0.01	0.07±0.01	1.43±0.05	0.81±0.1	0.03±0
14	IS 16/17-134	Cohamamba A	Chenopodium quinoa Willd.	122±16.31	55±19.82	1.82	17.48±0.01	1.99±0	17.16±0.04	409.3±69.47	0±0	7.96±0.38	0±0	0±0	0.43±0.01	0±0	0±0	0±0	1.65±0.15	0.86±0.03	10.97±0.43	0.19±0.02	375.32±36.97	0.16±0.01	0±0	8.33±0.31	0±0	0±0	0±0	0±0	0±0	0±0	0±0	0.3±0.01	0.15±0.02	1.59±0.07	1.37±0.06	0±0
15	IS 16/17-134	Cohamamba B	Chenopodium quinoa Willd.	117.33±16.36	34.33±3.4	1.96	16.99±0.13	1.71±0.09	15.36±0.73	565.71±100.11	0±0	6.08±0.56	0±0	0±0	0.33±0.01	0±0	0±0	0±0	1.92±0.15	0.95±0.05	7.8±0.66	0.24±0.02	540.27±52.78	0.07±0	0±0	5.12±0.48	0±0	0±0	0±0	0±0	0±0	0±0	0±0	0.25±0.01	0.11±0	1.64±0.14	0.91±0.07	0±0
16	Ames13748	Copacabana A	Chenopodium quinoa Willd.	109±27.82	47±26.92	1.73	17.12±0.42	1.97±0.01	19.88±0.73	226.51±36.76	0±0	4.69±0.26	0±0	0±0	0.14±0.01	0.02±0	0±0	0±0	1.36±0.13	0.9±0.05	3.45±0.27	0±0	198.56±3.14	0.89±0.03	0±0	14.06±1.07	0±0	0±0	0.07±0.01	0±0	0±0	0±0	0±0	0.1±0.01	0.04±0	0.82±0.07	1.39±0.2	0.01±0
17		Dave 407B	Chenopodium quinoa Willd.	98±8.52	36.33±11.81	1.6	15.94±2.02	1.84±0.08	19.56±0.06	103.48±15.8	0±0	1.24±0.05	0.02±0	0±0	0.16±0	0.01±0	0±0	0±0	1.37±0.13	0.53±0.03	2.09±0.07	0.11±0.01	85.12±5.27	0.33±0.03	0±0	10.97±0.99	0±0	0±0	0.04±0	0±0	0±0	0±0	0±0	0.12±0.01	0.05±0.01	0.64±0.03	0.69±0.05	0±0
18	PI 634920	Faro	Chenopodium quinoa Willd.	101.67±16.58	41.67±20.04	1.54	18.87±0.04	2.42±0.07	20.94±0.17	132.49±20.29	0±0	4.29±0.31	0.01±0	0±0	0.23±0.02	0±0	0±0	0±0	0.47±0.02	0.98±0.01	8.08±0.48	0±0	109.69±1.28	0.2±0.02	0±0	5.61±0.08	0±0	0±0	0.02±0	0±0	0±0	0±0	0±0	0.1±0.01	0.19±0	1.13±0.12	1.47±0.12	0±0
19	IS 16/17-133	IS 16/17-133	Chenopodium quinoa Willd.	121±14.85	60±9.42	1.56	17.41±0.02	2.15±0.05	23.14±0	210.87±32.8	0±0	6.05±0.59	0±0	0±0	0.33±0.01	0±0	0±0	0±0	0.74±0.05	0.7±0.05	5.15±0.42	0±0	177.15±8.05	0.26±0.02	0±0	16.24±1.67	0±0	0±0	0.01±0	0±0	0±0	0±0	0±0	0.17±0.01	0.11±0.01	2.24±0.02	1.7±0.22	0±0
20	Ames13743	Isluga A	Chenopodium quinoa Willd.	121.67±20.73	36.33±13.47	1.99	16.35±0.24	1.65±0.05	15.52±0.6	193.3±33.11	0±0	2.72±0.24	0±0	0±0	0.32±0.04	0±0	0±0	0±0	0.99±0.09	0.84±0.11	2.14±0.01	0±0	178.86±9.36	0.24±0.02	0±0	4.7±0.26	0±0	0±0	0.12±0.02	0±0	0±0	0±0	0±0	0.17±0.01	0.12±0.01	1.21±0.07	0.85±0.11	0±0
21	Ames13743	Isluga C	Chenopodium quinoa Willd.	109.67±12.26	40.33±10.14	1.67	15.94±0.08	2.1±0.17	20.92±0.1	386.81±68.13	0±0	2.47±0.08	0±0	0±0	0.35±0.01	0.18±0	0.01±0	0±0	1.15±0.05	1.32±0.04	3.24±0.06	0±0	367.76±27.95	0.23±0.01	0.01±0	7.48±0.41	0±0	0±0	0.03±0	0±0	0±0	0±0	0±0	0.27±0.01	0.15±0.02	1±0.02	1.15±0.04	0±0
22		Kcoito A	Chenopodium quinoa Willd.	87.33±2.05	40.33±4.78	1.64	14.58±3.33	2.06±0.04	25.66±1.39	77.25±11.11	0±0	0.9±0.02	0.02±0	0±0	0.24±0.01	0±0	0±0	0±0	2.54±0.16	0.64±0.04	2.36±0.03	0±0	59.87±1.53	0.8±0.09	0±0	8.32±0.51	0.01±0	0±0	0.05±0	0±0	0±0	0±0	0±0	0.12±0	0.05±0	0.62±0.02	0.72±0.06	0±0
23		Mint Vanilla	Chenopodium quinoa Willd.	101±21.46	34.33±13.96	1.82	17.27±0.39	1.38±0.1	25.26±0.38	121.65±20.25	0±0	1.13±0.08	0±0	0±0	0.21±0.01	0±0	0±0	0±0	0.94±0.03	2.64±0.19	0.92±0.08	0±0	109.49±12.57	0.12±0.01	0±0	4.05±0.31	0±0	0±0	0±0	0±0	0±0	0±0	0±0	0.19±0.02	0.37±0.01	1.21±0.04	0.38±0.01	0±0
24		Pasankalla	Chenopodium quinoa Willd.	117.67±13.89	62±16.33	1.41	18.05±0.02	2.43±0.13	31.66±1	281.03±44.97	0±0	7.9±0.35	0±0	0±0	0.38±0.02	0±0	0±0	0±0	0.61±0.06	3.17±0.23	8.77±0.73	0.03±0	243.13±6.93	0.37±0.01	0±0	13.04±1.14	0±0	0±0	0.01±0	0±0	0±0	0±0	0±0	0.29±0.02	0.29±0.01	1.78±0.01	1.27±0.09	0±0
25	PI 433232	PI 433232	Chenopodium quinoa Willd.	101±4.97	34.33±5.79	1.27	18.38±0.15	2.83±0.05	30.23±1.34	271.09±42.43	0±0	15.79±1.56	0±0	0±0	0.25±0.01	0.01±0	0±0	0±0	1.7±0.15	1.08±0.09	10.67±0.71	0.03±0	229.31±11.96	0.3±0.03	0±0	8.92±0.86	0±0	0±0	0±0	0±0	0±0	0±0	0±0	0.03±0	0.07±0	2.01±0.06	0.93±0.02	0±0
26	PI 634919	Pichaman	Chenopodium quinoa Willd.	108.33±16.86	46±19.61	1.49	18.85±0.1	2.04±0.02	23.9±0.28	101.48±16.7	0±0	2.65±0.02	0±0	0±0	0.23±0.02	0±0	0±0	0±0	0.38±0.03	0.44±0.04	2.52±0.24	0±0	90.31±6.75	0.14±0	0±0	3.03±0.01	0±0	0±0	0±0	0±0	0±0	0±0	0±0	0.09±0.01	0.23±0.01	0.96±0.02	0.48±0.03	0±0
27	PI 584524	QQ056	Chenopodium quinoa Willd.	117.33±17.31	48.67±20.89	1.63	18.25±0.16	2.59±0.03	18.62±0.65	170.88±25.94	0±0	7.5±0.48	0.02±0	0±0	0.24±0.02	0±0	0±0	0±0	0.82±0.04	1±0.09	7.61±0.76	0.03±0	140.3±10.11	0.29±0.01	0±0	8.68±0.77	0±0	0±0	0.02±0	0±0	0±0	0±0	0±0	0.19±0.01	0.27±0.01	0.79±0.09	3.12±0.07	0.02±0
28	PI 614888	QQ061	Chenopodium quinoa Willd.	92±7.07	33.67±4.5	1.19	18.99±0.04	1.93±0.01	17.33±0.22	181.15±31.09	0.09±0.01	2.49±0.2	0±0	0±0	0.13±0.01	0.01±0	0±0	0±0	0.47±0.04	0.43±0.02	1.6±0.05	0.03±0	167.94±10.67	0.15±0.02	0±0	5.62±0.35	0±0	0±0	0±0	0±0	0±0	0±0	0.04±0	0.15±0.02	0.27±0.02	0.68±0.01	1.05±0.04	0±0
29	PI 614880	QQ065	Chenopodium quinoa Willd.	106±17.15	45.33±20.42	1.49	16.25±0.01	1.97±0.1	18.13±0.3	206.24±34.22	0.11±0.01	5.45±0.46	0.02±0	0±0	0.28±0.01	0.01±0	0.01±0	0±0	0.44±0.02	1.08±0.08	5.58±0.54	0±0	184.97±9.4	0.23±0.01	0±0	6.02±0.41	0±0	0±0	0±0	0±0	0±0	0±0	0±0	0.11±0	0.02±0	1.14±0.03	0.75±0.03	0±0
30	PI 614883	QQ101	Chenopodium quinoa Willd.	113.33±11.26	44.33±12.23	1.47	17.54±0.36	2.22±0.09	14.74±0.34	254.9±42.07	0±0	5.46±0.21	0.02±0	0±0	0.44±0.01	0.13±0	0.01±0	0±0	0.44±0.03	0.82±0.04	4.99±0.21	0±0	227.44±15.86	0.29±0.01	0±0	9.2±0.5	0±0	0±0	0±0	0±0	0±0	0±0	0±0	0.36±0.01	0.17±0.01	1.41±0.07	3.72±0.26	0±0
31	PI 614885	QQ57A	Chenopodium quinoa Willd.	121.33±18.35	43.33±14.08	1.54	16.71±0.05	2.09±0.05	17.17±0.26	226.65±35.52	0±0	8.07±0.57	0±0	0±0	0.3±0.01	0.01±0	0±0	0±0	0.53±0.02	0.83±0.03	12.06±0.65	0±0	192±6.72	0.45±0.02	0±0	9.03±0.81	0±0	0±0	0.02±0	0±0	0±0	0±0	0±0	0.35±0.03	0.36±0	1.51±0.03	1.14±0.11	0.01±0
32	PI 614885	QQ57B	Chenopodium quinoa Willd.	103.67±6.65	31.67±1.25	1.58	16.96±0.13	1.94±0.04	16.12±0.39	234.36±38.63	0±0	6.16±0.27	0±0	0±0	0.26±0.01	0±0	0±0	0±0	0.42±0.01	0.79±0.04	6.57±0.29	0±0	208.79±6.12	0.42±0.02	0±0	7.68±0.22	0±0	0±0	0±0	0±0	0±0	0±0	0±0	0.32±0.01	0.32±0.02	1.75±0.09	0.86±0.08	0±0
33	PI 614887	QQ63	Chenopodium quinoa Willd.	111.67±14.27	43.33±7.59	1.86	19.3±0.48	1.96±0	15.88±0.82	195.15±32.36	0±0	3.72±0.08	0±0	0±0	0.22±0.01	0.09±0	0±0	0±0	0.66±0.04	0.85±0	3.91±0.05	0.08±0	174.89±8.38	0.39±0	0±0	7.52±0.24	0±0	0±0	0±0	0±0	0±0	0±0	0±0	0.26±0.01	0.17±0.01	1.22±0.11	1.17±0.02	0±0
34	PI 614882	QQ67	Chenopodium quinoa Willd.	104.33±11.67	31±6.38	1.8	18.38±0.06	2.63±0.04	19.64±0.26	277.1±45.23	0±0	2.8±0.14	0±0	0.01±0	0.42±0.03	0.01±0	0±0	0±0	0.53±0.04	1.75±0.08	2.76±0.2	0±0	244.4±7.51	0.42±0.02	0±0	14.01±0.33	0±0	0±0	0.02±0	0±0	0±0	0±0	0±0	0.46±0.01	0.19±0	1.45±0.04	7.86±0.64	0±0
35	PI 614886	QQ74	Chenopodium quinoa Willd.	119.67±9.39	51.67±12.23	1.54	18.5±0.04	2.2±0.08	16.25±0.99	281.51±44.76	0±0	8.41±0.4	0.01±0	0±0	0.27±0.01	1.06±0.03	0.01±0	0.04±0	0.9±0.03	1.07±0.06	8.6±0.4	0.06±0.01	241.98±9.84	0.73±0.03	0±0	14.99±0.35	0±0	0±0	0.02±0	0±0	0±0	0±0	0±0	0.58±0.05	0.25±0	1.43±0.08	1.09±0.06	0±0
36	PI 614884	QQ87	Chenopodium quinoa Willd.	109.67±13.27	47.67±14.06	1.82	16.95±0.08	2.43±0.02	17.64±1.55	434.6±74.9	0±0	6.52±0.28	0.01±0	0.01±0	0.29±0.01	0±0	0±0	0±0	1.13±0.09	1.95±0.1	2.49±0.11	0.03±0	404.49±11.68	0.26±0.02	0±0	13.18±0.77	0±0	0±0	0.03±0	0±0	0±0	0±0	0±0	0.37±0.03	0.22±0.01	1.52±0.11	2.09±0.12	0±0
37		Red Head A	Chenopodium quinoa Willd.	109±26.55	49±27.18	2.1	16.62±0.25	2.07±0.11	18.65±1.11	153.44±26.88	0±0	0.46±0.03	0±0	0±0	0.23±0.02	0±0	0±0	0±0	0.39±0.01	0.54±0.02	0.58±0.04	0.03±0	145.08±9.46	0.09±0.01	0±0	3.92±0.26	0±0	0±0	0.01±0	0±0	0±0	0±0	0±0	0.24±0.02	0.46±0.01	0.46±0.03	0.95±0.03	0±0
38		Red Head B	Chenopodium quinoa Willd.	123.33±42.5	61.33±38.9	1.9	16.29±0.94	1.7±0.11	23.56±1.66	162.37±28.88	0±0	0.26±0.02	0±0	0±0	0.2±0.01	0.17±0.01	0±0	0±0	0.39±0.01	0.83±0.05	0.51±0.04	0.02±0	155.86±5.72	0.08±0.01	0±0	2.52±0.08	0±0	0±0	0.02±0	0±0	0±0	0±0	0±0	0.14±0	0.36±0.03	0.45±0.04	0.55±0.05	0±0
39		Tallin A	Chenopodium quinoa Willd.	111.67±7.59	42.67±6.65	1.4	18.02±0.12	1.65±0.01	18.66±0.26	165.11±27.79	0±0	2.45±0.08	0±0	0±0	0.18±0.02	0±0	0±0	0±0	0.24±0.02	0.76±0.05	3.33±0.04	0±0	150.11±8.79	0.07±0.01	0±0	6.65±0.44	0±0	0±0	0±0	0±0	0±0	0±0	0±0	0.18±0.01	0.1±0.01	0.59±0.03	0.45±0.03	0±0
40		Tallin B	Chenopodium quinoa Willd.	106.33±11.44	41±10.23	1.62	17.71±0.02	1.22±0.05	17.88±0.3	151.26±25.25	0±0	1.8±0.15	0±0	0±0	0.22±0.02	0±0	0±0	0±0	0.39±0.02	0.69±0.09	3.51±0.27	0±0	136.42±2.41	0.16±0.01	0±0	6.41±0.35	0±0	0±0	0.01±0	0±0	0±0	0±0	0±0	0.24±0.02	0.19±0.02	0.62±0.01	0.6±0.03	0.01±0
41	PI 634921	UDEC-2	Chenopodium quinoa Willd.	92±10.42	38±11.34	1.58	17.14±0.57	2.3±0.02	25.03±0.17	105.99±17.1	0.07±0	2.13±0.17	0.01±0	0.01±0	0.29±0.02	0±0	0±0	0±0	0.69±0.02	0.93±0.08	2.03±0.14	0±0	92.45±3.79	0.21±0.02	0±0	5.25±0.48	0±0	0±0	0.02±0	0±0	0±0	0±0	0±0	0.06±0	0.26±0.03	1.06±0.08	0.54±0.02	0.01±0
All values are expressed as µg/g dry weight. The phenolic compound levels are reported and expressed as mean ± standard deviation. AA - antioxidant activity; n.d. - not detected; dw - dry weight; PHE - phenols; TPC - total phenolic content

## Sheet: Mean_sd_2020
No.	Evidence number	Genotype name	Species	Plant height (cm)	Inflorescence lenght (cm)	Weight of 1000 seeds	Crude protein (% dw)	AA (μmol TE/g dw)	TPC (GAE g/kg dw)	Sum PHE (ug/g dw)	Flavanols			Phenolic acids							Flavonols						Flavons							Flavanons	Flavans	Hydroxybenzaldehyde	Methoxybenzenes	Anthraquinone
											Epicatechin (ug/g dw)	Miquelianin (ug/g dw)	Taxifolin (ug/g dw)	2-OH-cinnamic acid (ug/g dw)	Caffeic acid (ug/g dw)	Chlorogenic acid (ug/g dw)	Gallic acid (ug/g dw)	Neochlorogenic acid (ug/g dw)	p-coumaric acid (ug/g dw)	Salicylic acid (ug/g dw)	Isoquercetin (ug/g dw )	Kaempferol (ug/g dw)	Mauritianin (ug/g dw)	Quercetin (ug/g dw)	Quercitrin (ug/g dw)	Rutin (ug/g dw)	Apigenin (ug/g dw)	Homoorientin (ug/g dw)	Isorhamnetin (ug/g dw)	Isovitexin (ug/g dw)	Luteolin (ug/g dw)	Orientin (ug/g dw)	Vitexin (ug/g dw)	Naringenin (ug/g dw)	Pinocembrin (ug/g dw)	4-OH-Benzaldehyde (ug/g dw)	N-feruloyloctopamine (ug/g dw)	Emodin
1	Ames13747	Apelawa A	Chenopodium quinoa Willd.	73±23.42	15.67±4.99	1.55	15.65±0.42	2.15±0.08	25.1±0.41	79.69±9.99	0±0	5.58±0.23	0.04±0	0±0	0.56±0.02	0±0	0.07±0.01	0±0	2.66±0.21	0.61±0.07	2.88±0.09	0.06±0.01	53.86±2.66	0.88±0.09	0±0	7.98±0.22	0.03±0	0±0	0.4±0.02	0±0	0±0	0±0	0±0	0.22±0.02	0.13±0.01	1.11±0.08	2.51±0.11	0.11±0
2	Ames13747	Apelawa A1	Chenopodium quinoa Willd.	103.67±20.04	22.67±6.24	1.64	18.09±0.2	2.23±0.09	45.66±1.72	126.6±21.18	0±0	2.24±0.14	0±0	0±0	0.2±0.01	0±0	0±0	0±0	0.86±0	0.45±0.03	0.75±0.06	0±0	114.43±5.66	0.32±0.02	0±0	5.48±0.17	0±0	0±0	0.1±0.01	0±0	0±0	0±0	0±0	0.08±0	0.15±0.01	0.81±0.07	0.72±0.04	0±0
3	Ames13747	Apelawa A2	Chenopodium quinoa Willd.	106.67±15.92	23±1.63	2.09	14.81±0.07	3.2±0.04	32.06±0.1	153.64±22.85	0±0	10.03±0.55	0.02±0	0±0	0.65±0.05	0±0	0.07±0	0±0	2.41±0.07	0.41±0.03	3.89±0.17	0±0	123.67±3.01	0.56±0.01	0±0	4.54±0.22	0±0	0±0	0.08±0.01	0±0	0±0	0±0	0±0	0.07±0.01	0.24±0	1.86±0.11	5.14±0.4	0±0
4	Ames13747	Apelawa B1	Chenopodium quinoa Willd.	89.67±18.37	23.67±6.94	1.89	17.42±0.06	2.3±0.01	27.01±0.97	140.64±22.73	0±0	4.16±0.25	0.03±0	0±0	0.45±0.03	0±0	0.06±0	0±0	1.37±0.04	0.6±0.06	0.87±0	0±0	122.97±1.63	0.8±0.01	0±0	4.22±0.42	0±0	0±0	0.09±0	0±0	0±0	0±0	0±0	0.18±0.01	0.53±0.02	0.88±0.04	3.44±0.24	0±0
5	Ames13747	Apelawa B2	Chenopodium quinoa Willd.	92±13.95	21.67±2.05	1.58	16.26±0.14	1.82±0.02	23.26±0.05	98.31±14.15	0±0	1.65±0.12	0.02±0	0±0	0.29±0.02	0±0	0.09±0	0±0	1.82±0.12	1.39±0.02	1.88±0.08	0.11±0.01	76.57±7.17	0.51±0.03	0±0	7.47±0.32	0±0	0±0	0.13±0	0±0	0±0	0±0	0±0	0.14±0.01	0.41±0.03	1.97±0.07	3.85±0.09	0±0
6	PI 634918	Baer A	Chenopodium quinoa Willd.	99.67±5.56	19.33±4.11	1.66	18.14±0.11	2.59±0.07	40.33±0.28	127.01±19.38	0±0	5.85±0.69	0±0	0±0	0.46±0.04	0±0	0.02±0	0±0	0.74±0.03	0.72±0.07	4.39±0.35	0±0	104.82±1.99	0.47±0.04	0±0	7±0.74	0±0	0±0	0.05±0	0±0	0±0	0±0	0±0	0.07±0	0.56±0.01	1.22±0.14	0.6±0.01	0.02±0
7	PI 634918	Baer B	Chenopodium quinoa Willd.	138.33±20.98	22.33±2.05	1,40	15.07±0.11	1.9±0.05	31.89±0.11	131.16±18.18	0±0	12.24±0.59	0±0	0±0	0.9±0.07	0±0	0.29±0.01	0±0	0.9±0.06	0.67±0.03	7.6±0.19	0±0	98.06±4.22	0.46±0.02	0±0	6.22±0.11	0±0	0±0	0.07±0.01	0±0	0±0	0±0	0±0	0.11±0.01	0.73±0.01	1.39±0.08	1.49±0.06	0.03±0
8	PI 634918	Baer C	Chenopodium quinoa Willd.	116.67±6.6	19.33±1.7	1,23	14.78±0	2.37±0.03	36.29±0.91	80.3±12.47	0±0	2.71±0.11	0.01±0	0±0	0.38±0.03	0.1±0.01	0.2±0	0±0	1.17±0.06	0.96±0.02	1.21±0.11	0±0	67.55±0.74	0.26±0.01	0±0	2.27±0.29	0±0	0±0	0.09±0	0±0	0±0	0±0	0±0	0.15±0.02	0.3±0.02	1.53±0.13	1.4±0.1	0±0
9	PI 634918	Baer D	Chenopodium quinoa Willd.	111±18.18	17±1.63	1.94	18.66±0.43	2.53±0.04	39.03±1.97	103.14±16.3	0±0	2.75±0.1	0.02±0	0±0	0.34±0.03	0.02±0	0±0	0±0	0.7±0.05	0.38±0.03	0±0	0±0	88.04±5.23	0.3±0.02	0±0	7.68±0.6	0±0	0±0	0.1±0.01	0±0	0±0	0±0	0±0	0.18±0.01	1.22±0.03	0.92±0.05	0.47±0.04	0.03±0
10		Braunschweig A	Chenopodium quinoa Willd.	103.33±5.44	19.67±2.05	1.8	n.s.	2.53±0.08	29.19±0.21	186.22±28.76	0±0	8.88±0.7	0±0	0±0	0.38±0.03	0.06±0	0.17±0.01	0±0	1.65±0.15	1.49±0.17	3.24±0.4	0.05±0	155.66±10.29	0.32±0.04	0.01±0	4.23±0.21	0±0	0.02±0	0.06±0	0±0	0±0	0.02±0	0±0	0.14±0.01	0.2±0	2.66±0.17	6.9±0.85	0.08±0.01
11		Braunschweig B	Chenopodium quinoa Willd.	88.67±17.13	18.67±3.4	1.8	17.59±0.1	1.78±0.02	24.63±0.51	175.14±29.6	0±0	2.33±0.29	0.1±0.01	0±0	0.42±0.03	0±0	0.02±0	0±0	1.28±0.08	0.44±0.02	1.06±0.04	0.55±0.03	160±4.54	0.15±0.01	0±0	3.62±0.33	0±0	0±0	0.06±0	0±0	0±0	0±0	0±0	0.26±0.03	1.27±0.03	1.81±0.14	1.7±0.12	0.08±0
12		Cahuil A	Chenopodium quinoa Willd.	63.67±3.3	16.33±2.87	1.56	16.5±0.24	1.58±0.05	19.12±0.26	124.35±16.23	0±0	7.41±0.96	0.04±0	0±0	0.42±0.04	0.03±0	0±0	0±0	5.4±0.43	0.58±0.04	7.82±0.64	0±0	87.25±12	0.44±0.02	0±0	12.85±0.7	0±0	0±0	0.12±0.01	0±0	0±0	0±0	0±0	0.06±0.01	0.31±0.03	0.59±0.04	1.02±0.05	0.01±0
13		Cahuil B	Chenopodium quinoa Willd.	82.33±2.05	18±2.16	2.37	16.68±0.03	0.99±0.09	25.79±1.53	190.24±31.81	0±0	1.09±0.07	0±0	0.01±0	0.19±0.01	0±0	0±0	0±0	7.87±0.24	0.33±0.01	1.61±0.06	0±0	171.83±7.39	0.02±0	0±0	5.23±0.12	0±0	0±0	0.02±0	0±0	0±0	0±0	0±0	0.03±0	0.09±0.01	1.24±0.07	0.66±0.04	0±0
14	IS 16/17-134	Cohamamba A	Chenopodium quinoa Willd.	111±2.16	19.33±0.47	1.15	n.s.	n.s.	n.s.	166.56±20.51	0±0	19.23±0.6	0±0	0±0	0.31±0.02	0.02±0	0.29±0.01	0±0	1.51±0.06	2.01±0.19	1.91±0.15	0.13±0.01	108.47±0.13	0.34±0.03	0±0	4.33±0.39	0±0	0±0	0.14±0.01	0±0	0±0	0±0	0±0	0.18±0.01	0.11±0	3.09±0.28	24.48±1.13	0.02±0
15	IS 16/17-134	Cohamamba B	Chenopodium quinoa Willd.	82±6.53	17±2.16	1.44	n.s.	n.s.	n.s.	n.s.	n.s.	n.s.	n.s.	n.s.	n.s.	n.s.	n.s.	n.s.	n.s.	n.s.	n.s.	n.s.	n.s.	n.s.	n.s.	n.s.	n.s.	n.s.	n.s.	n.s.	n.s.	n.s.	n.s.	n.s.	n.s.	n.s.	n.s.	n.s.
16	Ames13748	Copacabana A	Chenopodium quinoa Willd.	103.67±7.85	21±2.45	1.06	14.95±0.32	1.8±0.01	27.13±1.07	104.92±12.47	0±0	11.48±1.54	0.02±0	0±0	0.31±0.02	0±0	0.07±0	0±0	2.35±0.32	1.02±0.05	4.85±0.28	0.09±0	66.84±2.76	0.62±0.02	0±0	7.56±0.08	0±0	0±0	0.2±0.02	0±0	0±0	0±0	0±0	0.15±0	0.06±0.01	1.44±0.02	7.83±0.38	0.02±0
17		Dave 407B	Chenopodium quinoa Willd.	n.s.	n.s.	n.s.	n.s.	n.s.	n.s.	n.s.	n.s.	n.s.	n.s.	n.s.	n.s.	n.s.	n.s.	n.s.	n.s.	n.s.	n.s.	n.s.	n.s.	n.s.	n.s.	n.s.	n.s.	n.s.	n.s.	n.s.	n.s.	n.s.	n.s.	n.s.	n.s.	n.s.	n.s.	n.s.
18	PI 634920	Faro	Chenopodium quinoa Willd.	105.33±0.47	15.33±0.94	1.7	16.92±0.1	2.41±0.11	27.91±0.34	190.57±26.14	0±0	13.6±1.62	0.02±0	0±0	0.65±0.03	0±0	0.13±0	0±0	1.76±0.04	0.88±0.06	16.63±1.25	0±0	140.7±9.88	0.38±0	0±0	12.77±1.01	0±0	0±0	0.06±0.01	0±0	0±0	0±0	0±0	0.22±0.02	0.63±0.01	1.1±0.06	1.02±0.03	0.02±0
19	IS 16/17-133	IS 16/17-133	Chenopodium quinoa Willd.	106±5.72	21.33±4.03	1.61	16.78±0.1	2.42±0.09	31.97±1.28	249.44±37.68	0±0	16.11±1.44	0.02±0	0±0	0.54±0.03	0±0	0.12±0	0±0	1.64±0.08	1.4±0.08	5.04±0.26	0.36±0.04	203.82±8.79	1.32±0.07	0±0	9.73±0.71	0±0	0±0	0.11±0.01	0±0	0±0	0±0	0±0	0.24±0.01	0.45±0.03	1.84±0.05	6.72±0.27	0±0
20	Ames13743	Isluga A	Chenopodium quinoa Willd.	111.33±2.62	20±2.83	2.09	17.84±0.25	1.81±0.06	18.84±0.2	106.21±17.21	0±0	2.44±0.24	0.01±0	0±0	0.27±0.01	0±0	0±0	0±0	1.55±0.05	0.43±0.02	1.82±0.13	0±0	93.11±0.84	0.12±0.01	0±0	3.55±0.19	0.01±0	0±0	0.13±0.01	0±0	0±0	0±0	0±0	0.14±0	0.38±0.02	1.39±0.13	0.85±0.05	0.02±0
21	Ames13743	Isluga C	Chenopodium quinoa Willd.	n.s.	n.s.	n.s.	n.s.	n.s.	n.s.	227.46±36.51	0±0	7.23±0.21	0.06±0	0±0	0.41±0.02	0±0	0.11±0.01	0±0	2.18±0.14	1.05±0	7.71±0.39	0.03±0	197.53±4.5	0.44±0.02	0±0	6.09±0.27	0±0	0±0	0.05±0	0±0	0±0	0±0	0±0	0.22±0	1.34±0.11	1.06±0.02	1.94±0.01	0.01±0
22		Kcoito A	Chenopodium quinoa Willd.	100±0	22±0	n.s.	n.s.	n.s.	n.s.	n.s.	n.s.	n.s.	n.s.	n.s.	n.s.	n.s.	n.s.	n.s.	n.s.	n.s.	n.s.	n.s.	n.s.	n.s.	n.s.	n.s.	n.s.	n.s.	n.s.	n.s.	n.s.	n.s.	n.s.	n.s.	n.s.	n.s.	n.s.	n.s.
23		Mint Vanilla	Chenopodium quinoa Willd.	132.33±2.05	19.33±2.49	2.25	16.99±0.07	1.36±0.1	57.25±2.87	80.33±13.84	0±0	0.48±0.01	0±0	0±0	0.09±0	0±0	0±0	0±0	0.82±0.04	0.24±0.02	0±0	0±0	74.72±0.63	0.01±0	0±0	2.71±0.08	0±0	0±0	0±0	0±0	0±0	0±0	0±0	0.03±0	0.01±0	0.61±0.06	0.62±0.07	0±0
24		Pasankalla	Chenopodium quinoa Willd.	96±7.87	23.67±3.09	1.35	15.58±0.21	2.03±0	42.06±0.61	135.47±21.32	0±0	4.4±0.31	0.01±0	0±0	0.23±0.02	2.1±0.18	0.02±0	0.04±0.01	0.83±0.08	0.69±0.04	3.29±0.21	0.11±0.02	115.41±11	0.34±0.02	0±0	4.48±0.49	0±0	0±0	0.06±0	0±0	0±0	0±0	0±0	0.11±0.01	0.24±0.02	0.76±0.09	2.34±0.28	0±0
25	PI 433232	PI 433232	Chenopodium quinoa Willd.	n.s.	n.s.	n.s.	n.s.	n.s.	n.s.	n.s.	n.s.	n.s.	n.s.	n.s.	n.s.	n.s.	n.s.	n.s.	n.s.	n.s.	n.s.	n.s.	n.s.	n.s.	n.s.	n.s.	n.s.	n.s.	n.s.	n.s.	n.s.	n.s.	n.s.	n.s.	n.s.	n.s.	n.s.	n.s.
26	PI 634919	Pichaman	Chenopodium quinoa Willd.	127±13.37	22.67±5.44	1.84	14.31±0.01	1.97±0.03	29.28±0.28	111.65±16.96	0±0	4.73±0.22	0.02±0	0±0	0.65±0.07	0±0	0.09±0.01	0±0	1±0.06	0.48±0.04	3.44±0.26	0.02±0	91.81±8.45	0.19±0	0±0	4.99±0.33	0±0	0±0	0.04±0	0±0	0±0	0±0	0±0	0.14±0.01	1.28±0.11	1.37±0.12	1.36±0.09	0.03±0
27	PI 584524	QQ056	Chenopodium quinoa Willd.	110±4.32	17.33±0.94	1.51	17.5±0.35	2.45±0.04	29.9±0.23	168.44±20.7	0±0	17.31±0.39	0.03±0	0±0	0.45±0.03	0±0	0.07±0.01	0±0	1.74±0.17	1.72±0.13	22.3±1.25	0±0	109.98±3.7	0.31±0.02	0±0	9.96±0.6	0±0	0±0	0.05±0	0±0	0±0	0±0	0±0	0.21±0.01	0.38±0.01	1.51±0.01	2.35±0.16	0.08±0
28	PI 614888	QQ061	Chenopodium quinoa Willd.	100±0	17±0	1.11	n.s.	n.s.	n.s.	n.s.	n.s.	n.s.	n.s.	n.s.	n.s.	n.s.	n.s.	n.s.	n.s.	n.s.	n.s.	n.s.	n.s.	n.s.	n.s.	n.s.	n.s.	n.s.	n.s.	n.s.	n.s.	n.s.	n.s.	n.s.	n.s.	n.s.	n.s.	n.s.
29	PI 614880	QQ065	Chenopodium quinoa Willd.	66±9.42	13.33±3.09	1.06	n.s.	2.01±0.02	19.2±0.57	99.59±16.26	0.19±0.02	1.45±0.09	0.13±0	0±0	0.43±0.03	0±0	0.12±0	0±0	0.99±0.07	1.08±0.05	0.9±0.07	0±0	87.94±6.59	0.2±0.02	0±0	4±0.24	0±0	0±0	0.02±0	0±0	0±0	0±0	0±0	0.07±0.01	0.12±0.01	1.03±0.03	0.92±0.08	0±0
30	PI 614883	QQ101	Chenopodium quinoa Willd.	93±11.78	19.67±3.4	1.63	15.84±0.17	0.94±0.07	26.97±0.23	79.18±13.07	0±0	1.14±0.06	0±0	0±0	0.27±0.02	0±0	0.14±0.01	0±0	0.95±0.07	0.64±0.02	0.59±0.03	0±0	70.72±4.7	0.13±0	0±0	1.96±0.12	0±0	0±0	0.05±0	0±0	0±0	0±0	0±0	0.14±0.01	0.14±0.01	1.09±0.09	1.21±0.15	0.03±0
31	PI 614885	QQ57A	Chenopodium quinoa Willd.	115.67±8.58	20±1.41	1.31	13.55±0.07	1.71±0.06	47.63±0.39	72.68±8.71	0±0	7.92±0.46	0.01±0	0±0	0.56±0.03	0.01±0	0.13±0.01	0±0	0.89±0.04	0.63±0.06	3.66±0.16	0±0	46.75±0.7	0.38±0.03	0±0	5.82±0.51	0±0	0±0	0.08±0	0±0	0±0	0±0	0±0	0.13±0.01	0.58±0.02	1.63±0.02	3.39±0.09	0.11±0.01
32	PI 614885	QQ57B	Chenopodium quinoa Willd.	130.33±16.34	24.33±3.68	1.86	14.12±0.23	2.18±0.07	47.14±0.17	157.85±23.65	0±0	9.99±0.74	0.07±0.01	0±0	0.79±0.05	0±0	0.17±0.01	0±0	2.07±0.16	0.43±0.03	4.47±0.37	0±0	127.94±4.98	0.29±0	0±0	7.09±0.09	0±0	0±0	0.05±0	0±0	0±0	0±0	0±0	0.14±0.01	1.16±0.07	1.3±0.08	1.83±0.06	0.05±0
33	PI 614887	QQ63	Chenopodium quinoa Willd.	122.67±16.05	20±1.63	1.89	17.07±0.16	1.99±0.09	22.62±0.61	94.43±13.77	0±0	4.87±0.36	0.03±0	0±0	0.36±0.02	0±0	0.01±0	0±0	1.03±0.09	0.83±0.09	3.38±0.3	0.02±0	74.62±3.1	0.59±0.04	0±0	4.4±0.34	0±0	0±0	0.06±0	0±0	0±0	0±0	0±0	0.3±0.02	0.73±0.03	1.48±0.09	1.63±0.1	0.1±0.01
34	PI 614882	QQ67	Chenopodium quinoa Willd.	116±5.89	16.67±1.7	1.65	16.08±0.06	1.41±0.05	25.4±0.15	178.85±28.58	0±0	3.61±0.19	0.08±0.01	0±0	0.41±0.01	0±0	0.09±0.01	0±0	1.24±0.05	1.26±0.04	1.62±0.07	0.03±0	154.58±7.89	0.37±0.03	0±0	7.22±0.11	0±0	0±0	0.12±0.01	0±0	0±0	0±0	0±0	0.23±0.01	0.53±0.03	0.95±0.07	6.49±0.37	0.03±0
35	PI 614886	QQ74	Chenopodium quinoa Willd.	118.67±6.34	51.67±8.5	1.43	15.26±0.27	1.57±0.02	24.45±0.11	59.63±8.11	0±0	1.15±0.03	0±0	0±0	0.27±0.01	0±0	0±0	0±0	2.6±0.14	0.26±0.01	1.34±0.13	0.2±0.01	43.58±2.22	0.5±0.01	0±0	7.44±0.31	0±0	0±0	0.06±0	0±0	0±0	0±0	0±0	0.2±0.02	0.43±0.04	1.24±0.12	0.34±0.03	0.01±0
36	PI 614884	QQ87	Chenopodium quinoa Willd.	75.67±4.71	12±1.63	n.s.	n.s.	n.s.	n.s.	n.s.	n.s.	n.s.	n.s.	n.s.	n.s.	n.s.	n.s.	n.s.	n.s.	n.s.	n.s.	n.s.	n.s.	n.s.	n.s.	n.s.	n.s.	n.s.	n.s.	n.s.	n.s.	n.s.	n.s.	n.s.	n.s.	n.s.	n.s.	n.s.
37		Red Head A	Chenopodium quinoa Willd.	112±12.83	19.67±2.87	2.04	15.98±0.23	1.74±0.03	24.25±0.22	67.77±11.54	0±0	0.29±0.03	0.01±0	0±0	0.22±0	0±0	0±0	0±0	0.5±0.01	0.38±0.01	0.25±0.02	0±0	62.34±1.03	0.09±0.01	0±0	1.3±0.16	0±0	0±0	0.02±0	0±0	0±0	0±0	0±0	0.08±0	1.21±0.06	0.53±0.02	0.52±0.02	0.01±0
38		Red Head B	Chenopodium quinoa Willd.	89±10.42	17.67±2.49	1.81	n.s.	n.s.	n.s.	n.s.	n.s.	n.s.	n.s.	n.s.	n.s.	n.s.	n.s.	n.s.	n.s.	n.s.	n.s.	n.s.	n.s.	n.s.	n.s.	n.s.	n.s.	n.s.	n.s.	n.s.	n.s.	n.s.	n.s.	n.s.	n.s.	n.s.	n.s.	n.s.
39		Tallin A	Chenopodium quinoa Willd.	98.33±9.18	21.33±4.99	1.48	16.5±0.33	1.68±0.16	24.44±0.05	86.74±10.6	0±0	13.29±1.11	0±0	0±0	0.22±0.02	0±0	0.03±0	0±0	0.68±0.05	0.95±0.08	1.98±0.06	0±0	56.14±1.78	0.35±0.02	0±0	2.82±0.06	0±0	0±0	0.04±0	0±0	0±0	0±0	0±0	0.03±0	0.24±0.02	1.57±0.09	8.39±0.13	0.01±0
40		Tallin B	Chenopodium quinoa Willd.	107±5.35	23±2.45	1.44	17.27±0.14	1.53±0.01	30.33±0.2	57.2±6.62	0±0	5.07±0.3	0±0	0±0	0.28±0.01	0±0	0.17±0.01	0±0	1.16±0.03	0.79±0.04	2.65±0.34	0.03±0	35.67±2.44	0.64±0.06	0.01±0	4.44±0.41	0±0	0±0	0.21±0.01	0±0	0±0	0±0	0±0	0.2±0.02	0.3±0.03	1.92±0.09	3.6±0.15	0.05±0
41	PI 634921	UDEC-2	Chenopodium quinoa Willd.	117.67±11.95	17.67±1.25	1.37	16.48±0.04	1.43±0.01	21.87±0.17	51.61±7.11	0±0	0.82±0.05	0±0	0±0	0.18±0.01	0.05±0	0.03±0	0±0	0.84±0.07	0.89±0.09	0±0	0±0	38.38±5.25	0.3±0.04	0±0	2.94±0.04	0±0	0.07±0	0.12±0.01	0±0	0±0	0±0	0.01±0	0.07±0.01	0.13±0.01	2.33±0.19	4.43±0.16	0.03±0
All values are expressed as µg/g dry weight. The phenolic compound levels are reported and expressed as mean ± standard deviation. AA - antioxidant activity; n.s. - no sample; dw - dry weight; PHE - phenols; TPC - total phenolic content

## Sheet: Mean_sd_2021
No.	Evidence number	Genotype name	Species	Plant height (cm)	Inflorescence lenght (cm)	Weight of 1000 seeds	Crude protein (% dw)	AA (μmol TE/g dw)	TPC (GAE g/kg dw)	Sum PHE (ug/g dw)	Flavanols			Phenolic acids							Flavonols						Flavons							Flavanons	Flavans	Hydroxybenzaldehyde	Methoxybenzenes	Anthraquinone
											Epicatechin (ug/g dw)	Miquelianin (ug/g dw)	Taxifolin (ug/g dw)	2-OH-cinnamic acid (ug/g dw)	Caffeic acid (ug/g dw)	Chlorogenic acid (ug/g dw)	Gallic acid (ug/g dw)	Neochlorogenic acid (ug/g dw)	p-coumaric acid (ug/g dw)	Salicylic acid (ug/g dw)	Isoquercetin (ug/g dw )	Kaempferol (ug/g dw)	Mauritianin (ug/g dw)	Quercetin (ug/g dw)	Quercitrin (ug/g dw)	Rutin (ug/g dw)	Apigenin (ug/g dw)	Homoorientin (ug/g dw)	Isorhamnetin (ug/g dw)	Isovitexin (ug/g dw)	Luteolin (ug/g dw)	Orientin (ug/g dw)	Vitexin (ug/g dw)	Naringenin (ug/g dw)	Pinocembrin (ug/g dw)	4-OH-Benzaldehyde (ug/g dw)	N-feruloyloctopamine (ug/g dw)	Emodin
1	Ames13747	Apelawa A	Chenopodium quinoa Willd.	83±6.16	20±2.16	n.d.	n.d.	n.d.	n.d.	n.d.	n.d.	n.d.	n.d.	n.d.	n.d.	n.d.	n.d.	n.d.	n.d.	n.d.	n.d.	n.d.	n.d.	n.d.	n.d.	n.d.	n.d.	n.d.	n.d.	n.d.	n.d.	n.d.	n.d.	n.d.	n.d.	n.d.	n.d.	n.d.
2	Ames13747	Apelawa A1	Chenopodium quinoa Willd.	117.67±8.81	23.67±4.11	1.51	17.27±0.03	2.03±0.05	26.01±0.84	99.99±16.15	0±0	2.6±0.17	0±0	0±0	0.21±0.01	0±0	0±0	0±0	1.05±0.09	0.88±0.04	0.81±0.05	0±0	87.4±4.53	0.18±0.02	0±0	2.61±0.14	0±0	0±0	0.07±0	0±0	0±0	0±0	0±0	0.04±0	0.13±0	1.58±0.07	2.32±0.06	0.11±0.01
3	Ames13747	Apelawa A2	Chenopodium quinoa Willd.	90.67±8.58	17.67±3.3	1.4	17.29±0.22	3±0.15	27.08±2.05	130.32±18.46	0±0	11.2±0.98	0.03±0	0±0	0.35±0.02	0±0	0.05±0	0±0	1.91±0.04	1.26±0.07	4.83±0.34	0±0	99.78±5.76	0.94±0.04	0±0	5.67±0.13	0±0	0±0	0±0	0±0	0±0	0±0	0±0	0.05±0	0.07±0.01	1.81±0.04	2.38±0.16	0.01±0
4	Ames13747	Apelawa B1	Chenopodium quinoa Willd.	87±15.75	15.33±4.78	1.67	15.72±0.31	1.91±0.12	25.69±0.35	131.82±21.37	0±0	2.79±0.12	0±0	0±0	0.22±0.01	0±0	0.01±0	0±0	1.07±0.08	1.11±0.08	0.62±0.03	0±0	115.59±14.04	0.28±0.02	0±0	3.36±0.28	0±0	0±0	0.07±0.01	0±0	0±0	0±0	0±0	0.08±0.01	0.13±0.01	1.74±0.04	4.68±0.4	0.06±0
5	Ames13747	Apelawa B2	Chenopodium quinoa Willd.	106±5.35	16.67±1.89	1.6	16.35±0.02	2.86±0.1	25.04±1.88	191.42±31.06	0±0	5.96±0.48	0.01±0	0±0	0.45±0.01	0±0	0.07±0	0±0	1.79±0.05	1.74±0.01	1.68±0.14	0±0	168.03±8.64	0.49±0.04	0±0	4.72±0.2	0±0	0±0	0.05±0	0±0	0±0	0±0	0±0	0.1±0.01	0.11±0	2.23±0.18	3.88±0.29	0.1±0.01
6	PI 634918	Baer A	Chenopodium quinoa Willd.	121.67±4.11	18.67±2.05	1.32	16.12±0.11	3.32±0	27.95±0.55	190.97±29.85	0±0	8.34±0.47	0.01±0	0±0	0.41±0.02	0±0	0.06±0	0±0	1.1±0.05	1.18±0.01	6.03±0.46	0±0	161.49±13.31	0.55±0.03	0±0	7.82±0.65	0±0	0±0	0.02±0	0±0	0±0	0±0	0±0	0.03±0	0.16±0.01	2.06±0.11	1.61±0.07	0.11±0.01
7	PI 634918	Baer B	Chenopodium quinoa Willd.	99.67±6.6	16.67±1.25	1.32	15.57±0.09	3.06±0.02	23.97±1.49	84.17±12.14	0±0	6.89±0.21	0±0	0±0	0.33±0.01	0±0	0.02±0	0±0	0.8±0.01	1.2±0.02	3.11±0.12	0.01±0	65.62±5.13	0.38±0.03	0±0	2.86±0.17	0±0	0±0	0.06±0	0±0	0±0	0±0	0±0	0.04±0	0.07±0	1.29±0.05	1.35±0.03	0.14±0
8	PI 634918	Baer C	Chenopodium quinoa Willd.	102.33±16.13	18±6.98	1.54	15.37±0.25	1.82±0.13	21.1±0.96	125.52±20.86	0±0	2.99±0.2	0±0	0±0	0.37±0.01	0±0	0.03±0	0±0	0.86±0.03	1.36±0.03	1.06±0.05	0±0	112.79±8.59	0.28±0.01	0±0	2.77±0.13	0±0	0±0	0.06±0	0±0	0±0	0±0	0±0	0.01±0	0.06±0.01	1.48±0.08	1.35±0.03	0.04±0
9	PI 634918	Baer D	Chenopodium quinoa Willd.	113±13.37	19.33±1.25	1.25	15.07±0.21	3.21±0.01	35.47±0.26	129.53±19.69	0±0	6.5±0.52	0.01±0	0±0	0.36±0.03	0±0	0.01±0	0±0	0.98±0.06	1.23±0	4.7±0.05	0±0	106.53±1.3	0.53±0.05	0±0	5.99±0.46	0±0	0±0	0.1±0.01	0±0	0±0	0±0	0±0	0.06±0.01	0.08±0	1.45±0	0.94±0.02	0.07±0
10		Braunschweig A	Chenopodium quinoa Willd.	123.67±12.76	19.67±2.62	1.69	15.7±0.08	3.08±0.1	26.13±1	223.04±38.2	0±0	4.78±0.4	0±0	0±0	0.24±0.02	0±0	0±0	0±0	0.91±0.07	0.82±0.05	3.15±0.22	0±0	206.35±14.51	0.1±0.01	0.02±0	4.1±0.33	0±0	0±0	0.01±0	0±0	0±0	0±0	0±0	0.03±0	0.09±0	1.81±0.18	0.59±0.03	0.04±0
11		Braunschweig B	Chenopodium quinoa Willd.	100.67±13.57	20.67±0.94	1.65	18.64±0.22	2.73±0.04	26.85±0.7	189.1±32.56	0±0	3.35±0.11	0±0	0±0	0.24±0.02	0±0	0±0	0±0	0.85±0.04	1.14±0.05	2.25±0.16	0±0	175.9±10.14	0.05±0	0±0	2.68±0.29	0±0	0±0	0.04±0	0±0	0±0	0±0	0±0	0.04±0	0.08±0	1.44±0.07	1.01±0.06	0.03±0
12		Cahuil A	Chenopodium quinoa Willd.	54.33±1.25	15.67±4.03	2.35	16.18±0.3	2.1±0.02	18.36±0	126.97±22.49	0±0	0.89±0.08	0±0	0±0	0.14±0.01	0±0	0±0	0±0	1.03±0.05	0.46±0.03	0.25±0.02	0.05±0	121.38±8.1	0.12±0.01	0±0	1.07±0.1	0±0	0±0	0.04±0	0±0	0±0	0±0	0±0	0.04±0	0.07±0	0.9±0.03	0.42±0.01	0.12±0.01
13		Cahuil B	Chenopodium quinoa Willd.	95.33±22.66	19.67±4.5	2.24	18.2±0.23	2.54±0.06	19.46±1.1	127.97±22.1	0±0	1.88±0.05	0±0	0±0	0.16±0	0±0	0±0	0±0	0.8±0	0.55±0.05	1.04±0.08	0±0	119.36±5.6	0.05±0	0±0	2.84±0.15	0±0	0±0	0.09±0	0±0	0±0	0±0	0±0	0.05±0	0.08±0	0.73±0.02	0.29±0.02	0.06±0
14	IS 16/17-134	Cohamamba A	Chenopodium quinoa Willd.	106.33±5.25	19.67±2.05	1.75	15.7±0.08	2.22±0.01	25.66±0.15	254.36±44.57	0±0	2.43±0.1	0±0	0±0	0.27±0	0±0	0.08±0.01	0±0	1.06±0.01	1.12±0	0.64±0.03	0±0	240.63±16.84	0.04±0	0±0	1.79±0.17	0±0	0±0	0.01±0	0±0	0±0	0±0	0±0	0.08±0	0.08±0	2.51±0.1	3.55±0.23	0.07±0
15	IS 16/17-134	Cohamamba B	Chenopodium quinoa Willd.	123.67±13.02	22.67±4.5	1.84	17.39±0.09	2.04±0.09	22±0.27	271.18±48.05	0±0	1.56±0.15	0±0	0±0	0.31±0.02	0±0	0.09±0	0±0	1.05±0.05	1.09±0.03	0.82±0.06	0±0	259.34±18.48	0.02±0	0±0	1.69±0.08	0±0	0±0	0±0	0±0	0±0	0±0	0±0	0.06±0.01	0.07±0	2.39±0.22	2.66±0.18	0.04±0
16	Ames13748	Copacabana A	Chenopodium quinoa Willd.	96±9.93	15.67±4.11	1.33	16.62±0.16	3.17±0.04	26.98±0.49	172.38±27.08	0±0	6.99±0.7	0.01±0	0±0	0.31±0.01	0±0	0±0	0±0	1.44±0.1	1.1±0.02	4.03±0.12	0±0	146.48±9.91	0.34±0	0±0	8.34±0.75	0±0	0±0	0.06±0	0±0	0±0	0±0	0±0	0.03±0	0.13±0	1.66±0.04	1.37±0.01	0.09±0
17		Dave 407B	Chenopodium quinoa Willd.	78.67±6.6	22±3.56	1.41	17.11±0.07	3.22±0.1	31.28±0.25	90.78±14.2	0±0	2.61±0.14	0.02±0	0±0	0.23±0.01	0±0	0.02±0	0±0	1.18±0.09	1.67±0.08	1.31±0.04	0±0	76.89±1.64	0.31±0.01	0±0	3.44±0.2	0±0	0±0	0.08±0.01	0±0	0±0	0±0	0±0	0.06±0	0.08±0.01	1.06±0.07	1.74±0.06	0.09±0
18	PI 634920	Faro	Chenopodium quinoa Willd.	103.67±15.15	19.33±4.71	1.5	13.66±0.05	3.54±0.09	29.18±0.91	206.57±31.86	0±0	9.66±0.83	0±0	0±0	0.28±0.02	0±0	0.01±0	0±0	1.23±0.08	0.89±0.09	11.16±0.68	0±0	172.28±6.58	0.39±0.02	0.01±0	6.73±0.58	0.59±0.01	0±0	0.46±0.04	0±0	0±0	0±0	0±0	0±0	0.06±0	2.47±0.2	0.32±0.01	0.04±0
19	IS 16/17-133	IS 16/17-133	Chenopodium quinoa Willd.	100±3.56	23.33±3.4	1.18	16.3±0.19	2.34±0.08	30.23±0.15	167.55±26.64	0±0	3.41±0.24	0±0	0±0	0.3±0.02	0.02±0	0.11±0.01	0±0	2±0.14	1.77±0.13	2.83±0.24	0±0	144.16±8.99	0.23±0	0±0	6.39±0.29	0.17±0	0.03±0	0.11±0.01	0.06±0	0±0	0.02±0	0±0	0.04±0	0.06±0	2.47±0.1	3.23±0.21	0.14±0.01
20	Ames13743	Isluga A	Chenopodium quinoa Willd.	144.33±9.29	25±2.16	n.d.	n.d.	n.d.	n.d.	n.d.	n.d.	n.d.	n.d.	n.d.	n.d.	n.d.	n.d.	n.d.	n.d.	n.d.	n.d.	n.d.	n.d.	n.d.	n.d.	n.d.	n.d.	n.d.	n.d.	n.d.	n.d.	n.d.	n.d.	n.d.	n.d.	n.d.	n.d.	n.d.
21	Ames13743	Isluga C	Chenopodium quinoa Willd.	98.33±9.29	20.33±4.19	2.1	14.54±0	2.78±0.2	25±0.2	210.22±35.07	0±0	3.65±0.04	0±0	0±0	0.36±0.02	0.01±0	0±0	0±0	3.17±0.08	0.75±0.06	3.6±0.26	0±0	189.56±17.01	0.17±0.01	0.13±0.02	5.47±0.37	0±0	0±0	0.01±0	0±0	0±0	0±0	0±0	0±0	0.13±0.01	2.54±0.25	0.65±0.01	0.01±0
22		Kcoito A	Chenopodium quinoa Willd.	63.33±1.7	20±1.63	2.3	14.83±0.2	2.56±0.02	27.22±0.5	131.06±19.26	0±0	3.47±0.17	0.04±0	0±0	0.35±0.02	0.04±0	0.03±0	0±0	1.24±0.02	1.78±0.18	2.38±0.11	0±0	103.7±1.71	0.63±0.06	0.27±0.01	14.8±1.09	0±0	0±0	0.05±0	0±0	0±0	0±0	0±0	0.06±0	0.11±0.01	1.14±0.08	0.92±0.04	0.05±0
23		Mint Vanilla	Chenopodium quinoa Willd.	130.33±30.88	25.33±1.89	n.d.	n.d.	n.d.	n.d.	n.d.	n.d.	n.d.	n.d.	n.d.	n.d.	n.d.	n.d.	n.d.	n.d.	n.d.	n.d.	n.d.	n.d.	n.d.	n.d.	n.d.	n.d.	n.d.	n.d.	n.d.	n.d.	n.d.	n.d.	n.d.	n.d.	n.d.	n.d.	n.d.
24		Pasankalla	Chenopodium quinoa Willd.	108.67±8.65	23±3.56	1.22	16.1±0.02	2.43±0.18	28.42±0.86	148.98±21.03	0±0	11.18±1.06	0.01±0	0±0	0.23±0.03	0±0	0.02±0	0±0	1.17±0.05	0.91±0.06	8.52±0.33	0±0	113.52±3.4	0.44±0.04	0±0	8.55±0.83	0±0	0±0	0.06±0	0±0	0±0	0±0	0±0	0.07±0	0.02±0	1.7±0.15	2.49±0.11	0.08±0
25	PI 433232	PI 433232	Chenopodium quinoa Willd.	87.33±19.74	17.33±5.56	1.71	14.65±0.25	2.98±0.09	29.36±0.05	195.49±31.89	0±0	6.49±0.23	0±0	0±0	0.32±0.03	0±0	0.03±0	0±0	2.04±0.16	0.68±0.05	3.84±0.13	0±0	172.47±7.02	0.48±0.01	0.08±0	5.57±0.25	0±0	0±0	0.04±0	0±0	0±0	0±0	0±0	0.04±0	0.06±0	2.23±0.21	0.96±0.05	0.16±0
26	PI 634919	Pichaman	Chenopodium quinoa Willd.	94.33±13.27	17±5.66	1.67	13.44±0.12	3±0.06	23.16±0.1	118.99±18.73	0±0	5±0.43	0±0	0±0	0.32±0.03	0±0	0±0	0±0	0.63±0.04	0.41±0.02	4.5±0.32	0±0	101.3±5.65	0.16±0.01	0.03±0	4.57±0.46	0±0	0±0	0.14±0.01	0±0	0±0	0±0	0±0	0±0	0.11±0.01	1.49±0.11	0.2±0.01	0.13±0
27	PI 584524	QQ056	Chenopodium quinoa Willd.	82±20.61	14.67±4.71	1.23	n.d.	n.d.	n.d.	97.62±11.81	0±0	8.61±0.65	0±0	0±0	0.31±0.03	0.04±0	0.08±0	0±0	1.2±0.09	0.52±0.04	8.89±0.72	0±0	62.97±1.98	0.64±0.03	0.24±0.01	11.04±0.3	0±0	0±0	0.08±0	0±0	0±0	0±0	0±0	0.01±0	0.08±0	1.47±0.01	1.4±0.04	0.06±0
28	PI 614888	QQ061	Chenopodium quinoa Willd.	57.33±5.25	9.67±2.49	1.01	n.d.	1.91±0.04	21.91±0.25	69.88±9.8	0±0	1.49±0.11	0±0	0±0	0.26±0.02	0.01±0	0.09±0.01	0±0	1.31±0.11	1.05±0.09	1.07±0.08	0±0	52.91±3.12	0.45±0.04	0.15±0.01	6.9±0.22	0±0	0±0	0.02±0	0±0	0±0	0±0	0±0	0.06±0	0.03±0	2.13±0.03	1.94±0.06	0.01±0
29	PI 614880	QQ065	Chenopodium quinoa Willd.	97±10.98	23.33±8.81	1.46	15.79±0.24	2.47±0.01	28.85±0.1	182.37±27.64	1.14±0.03	8.86±0.17	0.11±0	0±0	0.46±0.01	0±0	0.13±0	0±0	1.95±0.11	3.39±0.33	4.17±0.32	0.02±0	149.66±7.86	0.4±0.03	0.2±0.02	7.25±0.39	0±0	0±0	0.07±0.01	0±0	0±0	0±0	0±0	0.07±0.01	0.06±0	2.46±0.13	1.84±0.18	0.12±0.01
30	PI 614883	QQ101	Chenopodium quinoa Willd.	58±5.1	10.33±0.94	1.07	n.d.	2.33±0.13	28.3±0.1	111.35±15.59	0.4±0.02	6.71±0.36	0.01±0	0±0	0.37±0.03	0.01±0	0.12±0	0±0	1.24±0.06	0.87±0.03	1.88±0.01	0±0	84.3±6.51	0.85±0.03	0.25±0.01	8.96±0.5	0±0	0±0	0.06±0	0±0	0±0	0±0	0±0	0.05±0	0.09±0	2.01±0.11	3.15±0.18	0.03±0
31	PI 614885	QQ57A	Chenopodium quinoa Willd.	74.67±2.05	17.67±0.47	1.35	14.54±0.09	2.95±0	30.49±0.65	60.41±8.31	0±0	2.96±0.16	0.01±0	0±0	0.44±0.04	0.02±0	0.09±0	0±0	1.1±0.07	0.54±0.01	2.64±0.28	0±0	45±2.58	0.39±0.02	0.02±0	4.39±0.4	0±0	0±0	0.06±0	0±0	0±0	0±0	0±0	0.11±0.01	0.09±0	1.61±0.01	0.91±0.08	0.05±0
32	PI 614885	QQ57B	Chenopodium quinoa Willd.	121.67±18.41	17±2.16	1.16	n.d.	n.d.	n.d.	n.d.	n.d.	n.d.	n.d.	n.d.	n.d.	n.d.	n.d.	n.d.	n.d.	n.d.	n.d.	n.d.	n.d.	n.d.	n.d.	n.d.	n.d.	n.d.	n.d.	n.d.	n.d.	n.d.	n.d.	n.d.	n.d.	n.d.	n.d.	n.d.
33	PI 614887	QQ63	Chenopodium quinoa Willd.	81±3.56	11.67±0.47	0.9	14.8±0.07	n.d.	n.d.	67.32±6.87	0±0	8.29±0.3	0.57±0.03	0±0	0.27±0.01	0.01±0	0.11±0.01	0±0	1.33±0.06	0.87±0.03	3.36±0.13	0±0	36.05±1.41	0.55±0.03	0.21±0.01	8.08±0.25	0±0	0±0	0±0	0±0	0.02±0	0±0	0.04±0	0.14±0.01	0.09±0	1.84±0.11	5.49±0.46	0±0
34	PI 614882	QQ67	Chenopodium quinoa Willd.	98.67±24.14	18.67±9.18	1.3	15.91±0.09	1.79±0.09	29.2±0.15	136.62±19.24	0±0	5.28±0.51	0.01±0	0±0	0.53±0.03	0±0	0.08±0	0±0	2.29±0.13	2.8±0.13	2.07±0.08	0±0	104.11±4.78	0.36±0.02	0.12±0.01	10.66±0.69	0±0	0±0	0.03±0	0±0	0±0	0±0	0±0	0.05±0	0.04±0	3.82±0.32	4.29±0.22	0.06±0
35	PI 614886	QQ74	Chenopodium quinoa Willd.	78.67±4.5	9.67±3.09	1.03	n.d.	2.41±0.03	30.61±1.88	102.48±13.95	0±0	7.24±0.62	2±0.15	0±0	0.39±0.01	0±0	0.1±0.01	0±0	1.68±0.1	1.69±0.13	3.2±0.09	0±0	75.66±4.73	0.85±0.02	0±0	3.46±0.22	0±0	0±0	0.01±0	0±0	0.09±0.01	0±0	0±0	0.21±0.01	0.04±0	2.44±0.04	3.36±0.25	0.06±0
36	PI 614884	QQ87	Chenopodium quinoa Willd.	71.33±12.28	16.67±1.25	1.8	14.34±0.08	2.77±0.12	25.41±0.15	257.49±43.42	0±0	2.14±0.12	0±0	0±0	0.26±0.02	0±0	0±0	0±0	0.91±0.07	1.45±0.08	0.85±0	0±0	234.48±12.61	0.3±0.01	0.17±0.01	11.39±0.17	0±0	0±0	0±0	0±0	0±0	0±0	0±0	0.01±0	0.04±0	5.01±0.22	0.47±0.01	0±0
37		Red Head A	Chenopodium quinoa Willd.	104.67±6.13	14.33±1.25	2.04	16±0.06	2.39±0.07	21.88±0.75	72.36±12.13	0±0	0.81±0.05	0.01±0	0±0	0.24±0.02	0±0	0±0	0±0	0.64±0.04	0.7±0.05	0.58±0.02	0±0	65.56±5.58	0.05±0	0±0	1.27±0.06	0±0	0±0	0.03±0	0±0	0±0	0±0	0±0	0.03±0	0.23±0.01	1.28±0.11	0.86±0.03	0.06±0
38		Red Head B	Chenopodium quinoa Willd.	123.33±7.41	20±1.41	1.86	15.47±0.03	2.07±0.07	23.58±0.1	92.65±14.78	0±0	1.38±0.09	0.01±0	0±0	0.43±0.04	0.05±0.01	0.03±0	0±0	0.72±0.05	0.8±0.06	0.95±0.08	0±0	79.99±2.31	0.14±0.01	0.02±0	4.25±0.37	0±0	0±0	0.05±0	0±0	0±0	0±0	0±0	0.06±0	0.22±0.02	1.96±0.02	1.51±0.06	0.09±0
39		Tallin A	Chenopodium quinoa Willd.	103±8.16	18±2.16	1.4	16.38±0.17	2.3±0.03	21.96±0.25	95.96±15.09	0±0	2.19±0.05	0±0	0±0	0.34±0	0±0	0.03±0	0±0	1±0.07	1.54±0.02	1.41±0.07	0±0	81.7±1.68	0.13±0.01	0±0	2.63±0.09	0±0	0±0	0.12±0.01	0±0	0±0	0±0	0±0	0.04±0	0.09±0	1.13±0.02	3.61±0.21	0±0
40		Tallin B	Chenopodium quinoa Willd.	109±10.2	20±3.74	1.77	15.91±0.13	2.36±0.04	19.54±0.51	127.33±21.3	0±0	2.54±0.18	0±0	0±0	0.36±0.03	0±0	0±0	0±0	0.85±0.05	1.68±0.16	1.66±0.12	0±0	115.16±3.77	0.12±0.01	0.03±0	3.3±0.23	0±0	0±0	0.13±0	0±0	0±0	0±0	0±0	0±0	0.11±0	0.95±0.03	0.4±0.04	0.03±0
41	PI 634921	UDEC-2	Chenopodium quinoa Willd.	122.67±13.02	25±4.55	1.86	14.24±0.09	3.03±0.07	23.37±0.71	128.19±21.18	1.23±0.1	3.02±0.31	0.02±0	0±0	0.35±0.01	0±0	0.04±0	0±0	0.86±0.08	0.53±0.04	2.55±0.15	0±0	114.56±5.32	0.14±0	0±0	2.23±0.23	0±0	0±0	0.1±0.01	0±0	0±0	0±0	0±0	0.01±0	0.17±0.01	2.15±0.03	0.24±0.01	0±0
All values are expressed as µg/g dry weight. The phenolic compound levels are reported and expressed as mean ± standard deviation. AA - antioxidant activity; n.d. - not detected; dw - dry weight; PHE - phenols; TPC - total phenolic content
